# Supplementary material for: Dual roles of Drosophila reward-encoding dopamine neurons in regulating innate and learned behaviors
Source: iScience. 2025 Oct 23;28(11):113817. doi: 10.1016/j.isci.2025.113817 (PMC12661156; doi:10.1016/j.isci.2025.113817)
Supplement: Table S1. Summary of all statistical results in this study [file mmc2.xlsx]

## Sheet: Sheet1
Experiment	Figure	Statistical test	Test Main Results	Post-tests	Post-test Results
R58E02/Chrim learning	1C	One-way ANOVA	F(2,45)=39.68, p<0.0001	Dunnett	Expt vs. Gal4/+: q=7.800, p<0.0001
					Expt vs. UAS/+: q=7.627, p<0.0001
R58E02/GTACR optoPAD: total feeding duration	1F	2-way repeated measures ANOVA	Genotype: F(2,356)=13.47, p<0.0001	Bonferroni (ctrl vs. opto)	Gal4/+: t=1.728, p=0.2544
			Ctrl vs opto: F(1,356)=8.316, p=0.0042		UAS/+: t=0.7153, p>0.9999
			Interaction: F(2,356)=0.8642, p=0.4223		Gal4/UAS: t=2.529, p=0.0357
R58E02/GTACR optoPAD: # feeding bouts	1F	2-way repeated measures ANOVA	Genotype: F(2,356)=4.900, p=0.0080	Bonferroni (ctrl vs. opto)	Gal4/+: t=2.019, p=0.1326
			Ctrl vs opto: F(1,356)=12.86, p=0.0004		UAS/+: t=0.8941, p>0.9999
			Interaction: F(2,356)=1.472, p=0.2308		Gal4/UAS: t=3.268, p=0.0036
R58E02/GTACR optoPAD: average bout duration	1F	2-way repeated measures ANOVA	Genotype: F(2,356)=4.621, p=0.0104	Bonferroni (ctrl vs. opto)	Gal4/+: t=0.2170, p>0.9999
			Ctrl vs opto: F(1,356)=0.1414, p=0.7071		UAS/+: t=0.6839, p>0.9999
			Interaction: F(2,356)=0.2017, p=0.8174		Gal4/UAS: t=0.1923, p>0.9999
R58E02/Chrim optoPAD: total feeding duration	1I	2-way repeated measures ANOVA	Genotype: F(2,163)=7.538, p=0.0007	Bonferroni (ctrl vs. opto)	Gal4/+: t=1.513, p=0.3964
			Ctrl vs opto: F(1,163)=3.102, p=0.0801		UAS/+: t=0.8127, p>0.9999
			Interaction: F(2,163)=2.749, p=0.0669		Gal4/UAS: t=2.535, p=0.0366
R58E02/Chrim optoPAD: # feeding bouts	1I	2-way repeated measures ANOVA	Genotype: F(2,163)=6.784, p=0.0015	Bonferroni (ctrl vs. opto)	Gal4/+: t=0.7519, p>0.9999
			Ctrl vs opto: F(1,163)=3.067, p=0.0818		UAS/+: t=0.7129, p>0.9999
			Interaction: F(2,163)= 3.677, p=0.0274		Gal4/UAS: t=3.187, p=0.0052
R58E02/Chrim optoPAD: average bout duration	1I	2-way repeated measures ANOVA	Genotype: F(2,163)=0.3051, p=0.7375	Bonferroni (ctrl vs. opto)	Gal4/+: t=1.800, p=0.2210
			Ctrl vs opto: F(1,163)=0.5349, p=0.4656		UAS/+: t=0.7579, p>0.9999
			Interaction: F(2,163)=1.611, p=0.2029		Gal4/UAS: t=0.3156, p>0.9999
R58E02/Chrim optoPAD: low stim intensity	2A	2-way repeated measures ANOVA	Genotype: F(2,125)=1.573, p=0.2116	Bonferroni (ctrl vs. opto)	Gal4/+: t=0.5884, p>0.9999
			Ctrl vs opto: F(1,125)=1.062, p=0.3047		UAS/+: t=1.935, p=0.1658
			Interaction: F(2,125)=1.756, p=0.1770		Gal4/UAS: t=0.7224, p>0.9999
R58E02/Chrim optoPAD: 10 mM sucrose	2B	2-way repeated measures ANOVA	Genotype: F(2,92)=0.2677, p=0.7657	Bonferroni (ctrl vs. opto)	Gal4/+: t=0.3618, p>0.9999
			Ctrl vs opto: F(1,92)=4.546, p=0.0357		UAS/+: t=0.09824, p>0.9999
			Interaction: F(2,92)=3.045, p=0.0524		Gal4/UAS: t=3.258, p=0.0047
R58E02/Chrim optoPAD: 2d starved	2C	2-way repeated measures ANOVA	Genotype: F(2,144)=11.04, p<0.0001	Bonferroni (ctrl vs. opto)	Gal4/+: t=0.2093, p>0.9999
			Ctrl vs opto: F(1,144)=7.159, p=0.0083		UAS/+: t=0.7004, p>0.9999
			Interaction: F(2,144)=5.056, p=0.0075		Gal4/UAS: t=3.940, p=0.0004
R58E02/Chrim optoPAD: males	2D	2-way repeated measures ANOVA	Genotype: F(2,200)=9.331, p=0.0001	Bonferroni (ctrl vs. opto)	Gal4/+: t=0.7551, p>0.9999
			Ctrl vs opto: F(1,200)=23.73, p<0.0001		UAS/+: t=1.307, p=0.5784
			Interaction: F(2,200)=9.548, p=0.0001		Gal4/UAS: t=6.305, p<0.0001
R58E02/Chrim PER: raw values	3A	Paired t-test	Gal4/+: t=0.3921, df=31, p=0.6977
			UAS/+: t=1.993, df=55, p=0.0512
			Gal4/UAS: t=9.344, df=84, p<0.0001
R58E02/Chrim PER: difference	3B	One-way ANOVA	F(2,170)=21.54, p<0.0001	Dunnett	Expt vs. Gal4/+: q=5.287, p<0.0001
					Expt vs. UAS/+: q=5.414, p<0.0001
R58E02/Chrim positional preference: 6%	3E	One-way ANOVA	F(2,45)=17.11, p<0.0001	Dunnett	Expt vs. Gal4/+: q=5.357, p<0.0001
					Expt vs. UAS/+: q=4.716, p<0.0001
R58E02/Chrim positional preference: 10%	3E	One-way ANOVA	F(2,45)=20.74, p<0.0001	Dunnett	Expt vs. Gal4/+: q=5.487, p<0.0001
					Expt vs. UAS/+: q=5.664, p<0.0001
R58E02/Chrim positional preference: 40%	3E	One-way ANOVA	F(2,45)=8.068, p=0.0010	Dunnett	Expt vs. Gal4/+: q=4.014, p=0.0004
					Expt vs. UAS/+: q=2.146, p=0.0680
R58E02/Chrim positional preference: 70%	3E	One-way ANOVA	F(2,45)=10.17, p=0.0002	Dunnett	Expt vs. Gal4/+: q=3.794, p=0.0009
					Expt vs. UAS/+: q=4.007, p=0.0004
R58E02/Chrim forward velocity: 6%	3G	One-way ANOVA	F(2,21)=32.84, p<0.0001	Dunnett	Expt vs. Gal4/+: q=6.828, p<0.0001
					Expt vs. UAS/+: q=7.194, p<0.0001
R58E02/Chrim forward velocity: 10%	3G	One-way ANOVA	F(2,21)=34.84, p<0.0001	Dunnett	Expt vs. Gal4/+: q=7.667, p<0.0001
					Expt vs. UAS/+: q=6.692, p<0.0001
R58E02/Chrim forward velocity: 40%	3G	One-way ANOVA	F(2,21)=86.61, p<0.0001	Dunnett	Expt vs. Gal4/+: q=12.84, p<0.0001
					Expt vs. UAS/+: q=8.928, p<0.0001
R58E02/Chrim forward velocity: 70%	3G	One-way ANOVA	F(2,21)=96.42, p<0.0001	Dunnett	Expt vs. Gal4/+: q=13.18, p<0.0001
					Expt vs. UAS/+: q=10.37, p<0.0001
R58E02/Chrim angular velocity: 6%	3I	One-way ANOVA	F(2,21)=0.9161, p=0.4155	Dunnett	Expt vs. Gal4/+: q=1.267, p=0.3587
					Expt vs. UAS/+: q=1.046, p=0.4848
R58E02/Chrim angular velocity: 10%	3I	One-way ANOVA	F(2,21)=7.503, p=0.0035	Dunnett	Expt vs. Gal4/+: q=3.529, p=0.0038
					Expt vs. UAS/+: q=3.148, p=0.0092
R58E02/Chrim angular velocity: 40%	3I	One-way ANOVA	F(2,21)=16.88, p<0.0001	Dunnett	Expt vs. Gal4/+:q=5.642, p<0.0001
					Expt vs. UAS/+: q=4.025, p=0.0012
R58E02/Chrim angular velocity: 70%	3I	One-way ANOVA	F(2,21)=26.87, p<0.0001	Dunnett	Expt vs. Gal4/+:q=7.429, p<0.0001
					Expt vs. UAS/+: q=4.571, p=0.0003
MB441B/Chrim: cumulative feeding over time for experimental	4A (left)	2-way repeated measures ANOVA	Time: F(359,18668)=32.20, p<0.0001
			Ctrl vs opto: F(1,52)=0.008676, p=0.9261
			Interaction: F(359,18668)=0.3064, p>0.9999
MB441B/Chrim: total feeding duration	4A (right)	2-way repeated measures ANOVA	Genotype: F(2,153)=0.08073, p=0.9225	Bonferroni (ctrl vs. opto)	Gal4/+: t=0.1987, p>0.9999
			Ctrl vs opto: F(1,153)=0.06341, p=0.8015		UAS/+: t=0.5855, p>0.9999
			Interaction: F(2,153)=0.2210, p=0.8020		Gal4/UAS: t=0.3496, p>0.9999
MB056B/Chrim (13.5 µW/mm2, 100 mM suc): cumulative feeding over time for experimental	4B (left)	2-way repeated measures ANOVA	Time: F(359,11488)=27.67, p<0.0001
			Ctrl vs opto: F(1,32)=0.02912, p=0.8656
			Interaction: F(359,11488)=0.6421, p>0.9999
MB056B/Chrim (13.5 µW/mm2, 100 mM suc): total feeding duration	4B (right)	2-way repeated measures ANOVA	Genotype: F(2,100)=0.2035, p=0.8162	Bonferroni (ctrl vs. opto)	Gal4/+: t=0.01666, p>0.9999
			Ctrl vs opto: F(1,100)=0.8457, p=0.3600		UAS/+: t=1.085, p=0.8412
			Interaction: F(2,100)=0.2689, p=0.7647		Gal4/UAS: t=0.5223, p>0.9999
MB056B/Chrim (37 µW/mm2, 100 mM suc): cumulative feeding over time for experimental	4C (left)	2-way repeated measures ANOVA	Time: F(359,11847)=88.53, p<0.0001
			Ctrl vs opto: F(1,33)=1.111, p=0.2995
			Interaction: F(359,11847)=1.048, p=0.2599
MB056B/Chrim (37 µW/mm2, 100 mM suc): total feeding duration	4C (right)	2-way repeated measures ANOVA	Genotype: F(2,101)=0.008354, p=0.9917	Bonferroni (ctrl vs. opto)	Gal4/+: t=1.452, p=0.4491
			Ctrl vs opto: F(1,101)=0.6033, p=0.4391		UAS/+: t=1.091, p=0.8334
			Interaction: F(2,101)=2.026, p=0.1372		Gal4/UAS: t=1.179, p=0.7231
MB056B/Chrim (37 µW/mm2, 10 mM suc): cumulative feeding over time for experimental	4D (left)	2-way repeated measures ANOVA	Time: F(359,20463)=88.53, p<0.0001
			Ctrl vs opto: F(1,57)=0.2226, p=0.6389
			Interaction: F(359,20463)=1.086, p=0.1284
MB056B/Chrim (37 µW/mm2, 10 mM suc): total feeding duration	4D (right)	2-way repeated measures ANOVA	Genotype: F(2,172)=0.2471, p=0.7814	Bonferroni (ctrl vs. opto)	Gal4/+: t=0.7388, p>0.9999
			Ctrl vs opto: F(1,172)=0.8152, p=0.3678		UAS/+: t=0.5632, p>0.9999
			Interaction: F(2,172)=0.05563, p=0.9459		Gal4/UAS: t=0.2652, p>0.9999
MB301B/Chrim (13.5 µW/mm2, 100 mM suc): cumulative feeding over time for experimental	4E (left)	2-way repeated measures ANOVA	Time: F(359,29797)=269.7, p<0.0001
			Ctrl vs opto: F(1,83)=0.9822, p=0.3245
			Interaction: F(359,29797)=0.6750, p>0.9999
MB301B/Chrim (13.5 µW/mm2, 100 mM suc): total feeding duration	4E (right)	2-way repeated measures ANOVA	Genotype: F(2,241)=0.3294, p=0.7197	Bonferroni (ctrl vs. opto)	Gal4/+: t=0.2708, p>0.9999
			Ctrl vs opto: F(1,241)=0.002299, p=0.9618		UAS/+: t=0.4906, p>0.9999
			Interaction: F(2,241)=0.3977, p=0.6723		Gal4/UAS: t=0.6944, p>0.9999
MB301B/Chrim (37 µW/mm2, 100 mM suc): total feeding duration	4F (left)	2-way repeated measures ANOVA	Time: F(359,25489)=184.8, p<0.0001
			Ctrl vs opto: F(1,71)=1.316, p=0.2551
			Interaction: F(359,25489)=1.929, p<0.0001
MB301B/Chrim (37 µW/mm2, 100 mM suc): total feeding duration	4F (right)	2-way repeated measures ANOVA	Genotype: F(2,212)=1.029, p=0.3591	Bonferroni (ctrl vs. opto)	Gal4/+: t=2.124, p=0.1044
			Ctrl vs opto: F(1,212)=7.833, p=0.0056		UAS/+: t=1.482, p=0.4197
			Interaction: F(2,212)=0.2065, p=0.8136		Gal4/UAS: t=1.243, p=0.6462
MB301B/Chrim (37 µW/mm2, 10 mM suc): cumulative feeding over time for experimental	4G (left)	2-way repeated measures ANOVA	Time: F(359,24771)=49.48, p<0.0001
			Ctrl vs opto: F(1,69)=4.466, p=0.0382
			Interaction: F(359,24771)=2.410, p<0.0001
MB301B/Chrim (37 µW/mm2, 10 mM suc): total feeding duration	4G (right)	2-way repeated measures ANOVA	Genotype: F(2,210)=1.294, p=0.2764	Bonferroni (ctrl vs. opto)	Gal4/+: t=0.2846, p>0.9999
			Ctrl vs opto: F(1,210)=3.423, p=0.0657		UAS/+: t=0.8668, p>0.9999
			Interaction: F(2,210)=0.8137, p=0.4446		Gal4/UAS: t=2.041, p=0.1275
MB301B/Chrim (37 µW/mm2, 0 mM suc): cumulative feeding over time for experimental	4H (left)	2-way repeated measures ANOVA	Time: F(359,24412)=80.28, p<0.0001
			Ctrl vs opto: F(1,68)=4.595, p=0.0356
			Interaction: F(359,24412)=4.264, p<0.0001
MB301B/Chrim (37 µW/mm2, 0 mM suc): total feeding duration	4H (right)	2-way repeated measures ANOVA	Genotype: F(2,208)=0.8347, p=0.4355	Bonferroni (ctrl vs. opto)	Gal4/+: t=2.420, p=0.0491
			Ctrl vs opto: F(1,208)=1.141, p=0.2868		UAS/+: t=1.308, p=0.5767
			Interaction: F(2,208)=4.893, p=0.0084		Gal4/UAS: t=1.851, p=0.1967
MB301B/Chrim learning	4I	One-way ANOVA	F(2,45)=0.07670, p=0.9263	Dunnett	Expt vs. Gal4/+: q=0.2863, p=0.9420
					Expt vs. UAS/+: q=0.08834, p=0.9943
MB301B/Chrim positional preference: 10%	4J	One-way ANOVA	F(2,42)=1.675, p=0.1995	Dunnett	Expt vs. Gal4/+: q=0.9287, p=0.5544
					Expt vs. UAS/+: q=0.9033, p=0.5712
MB301B/Chrim positional preference: 40%	4J	One-way ANOVA	F(2,43)=1.675, p=0.1992	Dunnett	Expt vs. Gal4/+: q=1.818, p=0.1352
					Expt vs. UAS/+: q=1.063, p=0.4698
MB301B/Chrim positional preference: 70%	4J	One-way ANOVA	F(2,43)=0.8257, p=0.4448	Dunnett	Expt vs. Gal4/+: q=1.072, p=0.4644
					Expt vs. UAS/+: q=1.138, p=0.4243
MB301B/Chrim forward velocity: 10%	4K	One-way ANOVA	F(2,20)=0.08230, p=0.9213	Dunnett	Expt vs. Gal4/+: q=0.3709, p=0.9062
					Expt vs. UAS/+: q=0.3232, p=0.9277
MB301B/Chrim forward velocity: 40%	4K	One-way ANOVA	F(2,20)=7.478, p=0.0038	Dunnett	Expt vs. Gal4/+: q=3.576, p=0.0036
					Expt vs. UAS/+: q=0.4394, p=0.8716
MB301B/Chrim forward velocity: 70%	4K	One-way ANOVA	F(2,20)=5.853, p=0.0100	Dunnett	Expt vs. Gal4/+: q=3.414, p=0.0052
					Expt vs. UAS/+: q=1.446, p=0.2761
MB301B/Chrim angular velocity: 10%	4L	One-way ANOVA	F(2,20)=0.6007, p=0.5580	Dunnett	Expt vs. Gal4/+: q=1.096, p=0.4572
					Expt vs. UAS/+: q=0.5099, p=0.8321
MB301B/Chrim angular velocity: 40%	4L	One-way ANOVA	F(2,20)=1.084, p=0.3573	Dunnett	Expt vs. Gal4/+: q=0.1119, p=0.9909
					Expt vs. UAS/+: q=1.232, p=0.3803
MB301B/Chrim angular velocity: 70%	4L	One-way ANOVA	F(2,20)=0.3668, p=0.6975	Dunnett	Expt vs. Gal4/+: q=0.05591, p=0.9977
					Expt vs. UAS/+: q=0.7753, p=0.6628
MB042B/Chrim learning	5A	One-way ANOVA	F(2,43)=40.38, p<0.0001	Dunnett	Expt vs. Gal4/+: q=7.324, p<0.0001
					Expt vs. UAS/+: q=8.097, p<0.0001
MB042B/Chrim positional preference: 10%	5A	One-way ANOVA	F(2,69)=2.215, p=0.1169	Dunnett	Expt vs. Gal4/+: q=2.086, p=0.0740
					Expt vs. UAS/+: q=0.8033, p=0.6372
MB042B/Chrim positional preference: 40%	5A	One-way ANOVA	F(2,69)=1.058, p=0.3527	Dunnett	Expt vs. Gal4/+: q=0.4754, p=0.8496
					Expt vs. UAS/+: q=0.9529, p=0.5363
MB042B/Chrim positional preference: 70%	5A	One-way ANOVA	F(2,69)=1.633, p=0.2028	Dunnett	Expt vs. Gal4/+: q=1.123, p=0.4287
					Expt vs. UAS/+: q=0.6648, p=0.7311
MB042B/Chrim forward velocity: 10%	5A	One-way ANOVA	F(2,33)=4.957, p=0.0131	Dunnett	Expt vs. Gal4/+: q=0.2194, p=0.9654
					Expt vs. UAS/+: q=2.830, p=0.0148
MB042B/Chrim forward velocity: 40%	5A	One-way ANOVA	F(2,33)=3.300, p=0.0494	Dunnett	Expt vs. Gal4/+: q=1.723, p=0.1647
					Expt vs. UAS/+: q=0.7889, p=0.6491
MB042B/Chrim forward velocity: 70%	5A	One-way ANOVA	F(2,33)=10.92, p=0.0002	Dunnett	Expt vs. Gal4/+: q=4.345, p=0.0002
					Expt vs. UAS/+: q=0.6810, p=0.7216
MB042B/Chrim angular velocity: 10%	5A	One-way ANOVA	F(2,33)=5.447, p=0.0090	Dunnett	Expt vs. Gal4/+: q=2.847, p=0.0142
					Expt vs. UAS/+: q=2.870, p=0.0134
MB042B/Chrim angular velocity: 40%	5A	One-way ANOVA	F(2,33)=2.488, p=0.0985	Dunnett	Expt vs. Gal4/+: q=2.191, p=0.0648
					Expt vs. UAS/+: q=1.459, p=0.2609
MB042B/Chrim angular velocity: 70%	5A	One-way ANOVA	F(2,33)=5.253, p=0.0105	Dunnett	Expt vs. Gal4/+: q=0.9014, p=0.5736
					Expt vs. UAS/+: q=3.147, p=0.0067
MB196B/Chrim learning	5B	One-way ANOVA	F(2,45)=35.51, p<0.0001	Dunnett	Expt vs. Gal4/+: q=8.128, p<0.0001
					Expt vs. UAS/+: q=5.992, p<0.0001
MB196B/Chrim positional preference: 10%	5B	One-way ANOVA	F(2,67)=4.322, p=0.0172	Dunnett	Expt vs. Gal4/+: q=2.081, p=0.0745
					Expt vs. UAS/+: q=2.857, p=0.0108
MB196B/Chrim positional preference: 40%	5B	One-way ANOVA	F(2,67)=10.28, p=0.0001	Dunnett	Expt vs. Gal4/+: q=2.336, p=0.0414
					Expt vs. UAS/+: q=4.534, p<0.0001
MB196B/Chrim positional preference: 70%	5B	One-way ANOVA	F(2,67)=14.47, p<0.0001	Dunnett	Expt vs. Gal4/+: q=2.527, p=0.0259
					Expt vs. UAS/+: q=5.369, p<0.0001
MB196B/Chrim forward velocity: 10%	5B	One-way ANOVA	F(2,32)=0.6583, p=0.5246	Dunnett	Expt vs. Gal4/+: q=0.5625, p=0.7959
					Expt vs. UAS/+: q=1.147, p=0.4170
MB196B/Chrim forward velocity: 40%	5B	One-way ANOVA	F(2,32)=9.785, p=0.0005	Dunnett	Expt vs. Gal4/+: q=1.376, p=0.2964
					Expt vs. UAS/+: q=4.305, p=0.0003
MB196B/Chrim forward velocity: 70%	5B	One-way ANOVA	F(2,32)=14.96, p<0.0001	Dunnett	Expt vs. Gal4/+: q=3.784, p=0.0012
					Expt vs. UAS/+: q=1.394, p=0.2880
MB196B/Chrim angular velocity: 10%	5B	One-way ANOVA	F(2,32)=4.619, p=0.0173	Dunnett	Expt vs. Gal4/+: q=0.1905, p=0.9734
					Expt vs. UAS/+: q=2.687, p=0.0211
MB196B/Chrim angular velocity: 40%	5B	One-way ANOVA	F(2,32)=4.264, p=0.0228	Dunnett	Expt vs. Gal4/+: q=1.748, p=0.1566
					Expt vs. UAS/+: q=2.908, p=0.0124
MB196B/Chrim angular velocity: 70%	5B	One-way ANOVA	F(2,32)=4.151, p=0.0249	Dunnett	Expt vs. Gal4/+: q=1.086, p=0.4528
					Expt vs. UAS/+: q=2.844, p=0.0145
MB043C/Chrim learning	5C	One-way ANOVA	F(2,63)=10.08, p=0.0002	Dunnett	Expt vs. Gal4/+: q=4.131, p=0.0002
					Expt vs. UAS/+: q=3.590, p=0.0013
MB043C/Chrim positional preference: 10%	5C	One-way ANOVA	F(2,69)=5.776, p=0.0048	Dunnett	Expt vs. Gal4/+: q=1.938, p=0.1019
					Expt vs. UAS/+: q=3.387, p=0.0023
MB043C/Chrim positional preference: 40%	5C	One-way ANOVA	F(2,69)=4.479, p=0.0148	Dunnett	Expt vs. Gal4/+: q=0.2160, p=0.9664
					Expt vs. UAS/+: q=2.477, p=0.0294
MB043C/Chrim positional preference: 70%	5C	One-way ANOVA	F(2,69)=1.898, p=0.1576	Dunnett	Expt vs. Gal4/+: q=0.04880, p=0.9983
					Expt vs. UAS/+: q=1.663, p=0.1764
MB043C/Chrim forward velocity: 10%	5C	One-way ANOVA	F(2,33)=0.2174, p=0.8058	Dunnett	Expt vs. Gal4/+: q=0.4936, p=0.8396
					Expt vs. UAS/+: q=0.1318, p=0.9873
MB043C/Chrim forward velocity: 40%	5C	One-way ANOVA	F(2,33)=5.038, p=0.0123	Dunnett	Expt vs. Gal4/+: q=2.552, p=0.0289
					Expt vs. UAS/+: q=0.3580, p=0.9112
MB043C/Chrim forward velocity: 70%	5C	One-way ANOVA	F(2,33)=14.07, p<0.0001	Dunnett	Expt vs. Gal4/+: q=4.469, p=0.0002
					Expt vs. UAS/+: q=0.2404, p=0.9587
MB043C/Chrim angular velocity: 10%	5C	One-way ANOVA	F(2,33)=0.007766, p=0.9923	Dunnett	Expt vs. Gal4/+: q=0.09878, p=0.9929
					Expt vs. UAS/+: q=0.01641, p=0.9998
MB043C/Chrim angular velocity: 40%	5C	One-way ANOVA	F(2,33)=6.587, p=0.0039	Dunnett	Expt vs. Gal4/+: q=0.7562, p=0.6712
					Expt vs. UAS/+: q=2.696, p=0.0205
MB043C/Chrim angular velocity: 70%	5C	One-way ANOVA	F(2,33)=5.033, p=0.0124	Dunnett	Expt vs. Gal4/+: q=0.7375, p=0.6838
					Expt vs. UAS/+: q=2.304, p=0.0508
MB213B/Chrim learning	5D	One-way ANOVA	F(2,65)=9.821, p=0.0002	Dunnett	Expt vs. Gal4/+: q=3.107, p=0.0054
					Expt vs. UAS/+: q=4.259, p=0.0001
MB213B/Chrim positional preference: 10%	5D	One-way ANOVA	F(2,67)=9.077, p=0.0003	Dunnett	Expt vs. Gal4/+: q=2.956, p=0.0083
					Expt vs. UAS/+: q=4.122, p=0.0002
MB213B/Chrim positional preference: 40%	5D	One-way ANOVA	F(2,67)=9.047, p=0.0003	Dunnett	Expt vs. Gal4/+: q=3.031, p=0.0067
					Expt vs. UAS/+: q=4.086, p=0.0002
MB213B/Chrim positional preference: 70%	5D	One-way ANOVA	F(2,67)=19.15, p<0.0001	Dunnett	Expt vs. Gal4/+: q=4.563, p<0.0001
					Expt vs. UAS/+: q=5.878, p<0.0001
MB213B/Chrim forward velocity: 10%	5D	One-way ANOVA	F(2,32)=13.13, p<0.0001	Dunnett	Expt vs. Gal4/+: q=0.7483, p=0.6781
					Expt vs. UAS/+: q=4.056, p=0.0006
MB213B/Chrim forward velocity: 40%	5D	One-way ANOVA	F(2,32)=19.80, p<0.0001	Dunnett	Expt vs. Gal4/+: q=0.3793, p=0.9016
					Expt vs. UAS/+: q=5.294, p<0.0001
MB213B/Chrim forward velocity: 70%	5D	One-way ANOVA	F(2,32)=17.57, p<0.0001	Dunnett	Expt vs. Gal4/+: q=0.6404, p=0.7497
					Expt vs. UAS/+: q=4.827, p<0.0001
MB213B/Chrim angular velocity: 10%	5D	One-way ANOVA	F(2,32)=30.67, p<0.0001	Dunnett	Expt vs. Gal4/+: q=1.855, p=0.1292
					Expt vs. UAS/+: q=7.544, p<0.0001
MB213B/Chrim angular velocity: 40%	5D	One-way ANOVA	F(2,32)=12.90, p<0.0001	Dunnett	Expt vs. Gal4/+: q=1.638, p=0.1932
					Expt vs. UAS/+: q=4.994, p<0.0001
MB213B/Chrim angular velocity: 70%	5D	One-way ANOVA	F(2,32)=15.77, p<0.0001	Dunnett	Expt vs. Gal4/+: q=0.6119, p=0.7681
					Expt vs. UAS/+: q=5.169, p<0.0001
R58E02/Chrim positional preference with odors	6B	One-way ANOVA	F(3,82)=16.28, p<0.0001	Dunnett	Expt vs. Gal4/+: q=5.442, p<0.0001
					Expt vs. UAS/+: q=5.466, p<0.0001
					Expt with vs. without odors: q=1.060, p=0.6202
R58E02/Chrim forward velocity with odors	6C	One-way ANOVA	F(3,52)=242.2, p<0.0001	Dunnett	Expt vs. Gal4/+: q=21.07, p<0.0001
					Expt vs. UAS/+: q=19.14, p<0.0001
					Expt with vs. without odors: q=0.5853, p=0.8995
R58E02/Chrim angular velocity with odors	6D	One-way ANOVA	F(3,52)=28.31, p<0.0001	Dunnett	Expt vs. Gal4/+: q=7.307, p<0.0001
					Expt vs. UAS/+: q=7.215, p<0.0001
					Expt with vs. without odors: q=1.400, p=0.3905
R58E02/Chrim learning with light during test: odors only	6E	One-way ANOVA	F(2,67)=126.2, p<0.0001	Dunnett	Expt vs. Gal4/+: q=14.08, p<0.0001
					Expt vs. UAS/+: q=12.08, p<0.0001
R58E02/Chrim learning with light during test: light only	6E	One-way ANOVA	F(2,61)=17.58, p<0.0001	Dunnett	Expt vs. Gal4/+: q=5.340, p<0.0001
					Expt vs. UAS/+: q=3.740, p=0.0008
R58E02/Chrim learning with light during test: odors + light	6E	One-way ANOVA	F(2,53)=7.433, p=0.0014	Dunnett	Expt vs. Gal4/+: q=2.807, p=0.0137
					Expt vs. UAS/+: q=3.301, p=0.0034
R58E02/Chrim learning with light during test: expt genotype across conditions	6E	One-way ANOVA	F(2,97)=410.3, p<0.0001	Dunnett	Odor+light vs. odor only: q=24.43, p<0.0001
					Odor+light vs. light only: q=0.4329, p=0.8725
R58E02+Gr64f-Gal4/Chrim positional preference	6F (left)	One-way ANOVA	F(5,94)=37.17, p<0.0001	Bonferroni	Gr64f-Gal4/Chrim vs. Gr64f-Gal4/+: t=5.113, p<0.0001
					Gr64f-Gal4/Chrim vs. Chrim/+: t=5.808, p<0.0001
					R58E02/Chrim vs. R58E02/+: t=4.796, p<0.0001
					R58E02/Chrim vs. Chrim/+: t=4.239, p=0.0003
					Gr64f-Gal4+58E02/Chrim vs. Gr64f-Gal4/Chrim: t=12.32, p<0.0001
					Gr64f-Gal4+R58E02/Chrim vs. R58E02/Chrim: t=0.7446, p>0.9999
R58E02+Gr64f-Gal4/Chrim forward velocity: 0-0.5 sec	6F (right)	One-way ANOVA	F(5,44)=74.77, p<0.0001	Bonferroni	Gr64f-Gal4/Chrim vs. Gr64f-Gal4/+: t=7.593, p<0.0001
					Gr64f-Gal4/Chrim vs. Chrim/+: t=9.131, p<0.0001
					R58E02/Chrim vs. R58E02/+: t=5.291, p<0.0001
					R58E02/Chrim vs. Chrim/+: t=4.484, p=0.0003
					Gr64f-Gal4+58E02/Chrim vs. Gr64f-Gal4/Chrim: t=0.4307, p>0.9999
					Gr64f-Gal4+R58E02/Chrim vs. R58E02/Chrim: t=16.11, p<0.0001
R58E02+Gr64f-Gal4/Chrim forward velocity: 3-4 sec	6F (right)	One-way ANOVA	F(5,44)=65.30, p<0.0001	Bonferroni	Gr64f-Gal4/Chrim vs. Gr64f-Gal4/+: t=3.452, p=0.0074
					Gr64f-Gal4/Chrim vs. Chrim/+: t=4.240, p=0.0007
					R58E02/Chrim vs. R58E02/+: t=8.322, p<0.0001
					R58E02/Chrim vs. Chrim/+: t=7.004, p<0.0001
					Gr64f-Gal4+58E02/Chrim vs. Gr64f-Gal4/Chrim: t=14.71, p<0.0001
					Gr64f-Gal4+R58E02/Chrim vs. R58E02/Chrim: t=1.757, p=0.5148
R58E02-lexA/ Aop-Chrim positional preference: 10%	S2B	One-way ANOVA	F(2,45)=37.85, p<0.0001	Dunnett	Expt vs. Gal4/+: q=7.932, p<0.0001
					Expt vs. UAS/+: q=7.062, p<0.0001
R58E02-lexA/ Aop-Chrim positional preference: 40%	S2B	One-way ANOVA	F(2,45)=41.97, p<0.0001	Dunnett	Expt vs. Gal4/+: q=7.586, p<0.0001
					Expt vs. UAS/+: q=8.242, p<0.0001
R58E02-lexA/ Aop-Chrim positional preference: 70%	S2B	One-way ANOVA	F(2,45)=35.69, p<0.0001	Dunnett	Expt vs. Gal4/+: q=7.356, p<0.0001
					Expt vs. UAS/+: q=7.276, p<0.0001
R58E02-lexA/ Aop-Chrim forward velocity: 10%	S2C	One-way ANOVA	F(2,21)=7.970, p=0.0027	Dunnett	Expt vs. Gal4/+: q=3.085, p=0.0106
					Expt vs. UAS/+: q=3.737, p=0.0023
R58E02-lexA/ Aop-Chrim forward velocity: 40%	S2C	One-way ANOVA	F(2,21)=41.93, p<0.0001	Dunnett	Expt vs. Gal4/+: q=7.970, p<0.0001
					Expt vs. UAS/+: q=7.891, p<0.0001
R58E02-lexA/ Aop-Chrim forward velocity: 70%	S2C	One-way ANOVA	F(2,21)=75.86, p<0.0001	Dunnett	Expt vs. Gal4/+: q=10.22, p<0.0001
					Expt vs. UAS/+: q=11.07, p<0.0001
R58E02-lexA/ Aop-Chrim angular velocity: 10%	S2D	One-way ANOVA	F(2,21)=4.576, p=0.0224	Dunnett	Expt vs. Gal4/+: q=2.312, p=0.0563
					Expt vs. UAS/+: q=2.846, p=0.0181
R58E02-lexA/ Aop-Chrim angular velocity: 40%	S2D	One-way ANOVA	F(2,21)=30.74, p<0.0001	Dunnett	Expt vs. Gal4/+: q=6.338, p<0.0001
					Expt vs. UAS/+: q=7.167, p<0.0001
R58E02-lexA/ Aop-Chrim angular velocity: 70%	S2D	One-way ANOVA	F(2,21)=59.39, p<0.0001	Dunnett	Expt vs. Gal4/+: q=8.534, p<0.0001
					Expt vs. UAS/+: q=10.14, p<0.0001
R58E02 Chrim pulsed light positional preference: 10%	S2E	One-way ANOVA	F(2,45)=18.67, p<0.0001	Dunnett	Expt vs. Gal4/+: q=5.642, p<0.0001
					Expt vs. UAS/+: q=4.854, p<0.0001
R58E02 Chrim pulsed light positional preference: 40%	S2E	One-way ANOVA	F(2,45)=11.90, p<0.0001	Dunnett	Expt vs. Gal4/+: q=4.392, p=0.0001
					Expt vs. UAS/+: q=4.037, p=0.0004
R58E02 Chrim pulsed light positional preference: 70%	S2E	One-way ANOVA	F(2,45)=12.04, p<0.0001	Dunnett	Expt vs. Gal4/+: q=4.872, p<0.0001
					Expt vs. UAS/+: q=2.940, p=0.0098
R58E02 Chrim pulsed light forward velocity: 10%	S2F	One-way ANOVA	F(2,21)=10.58, p=0.0007	Dunnett	Expt vs. Gal4/+: q=4.596, p=0.0003
					Expt vs. UAS/+: q=2.131, p=0.0809
R58E02 Chrim pulsed light forward velocity: 40%	S2F	One-way ANOVA	F(2,21)=29.79, p<0.0001	Dunnett	Expt vs. Gal4/+: q=7.417, p<0.0001
					Expt vs. UAS/+: q=5.560, p<0.0001
R58E02 Chrim pulsed light forward velocity: 70%	S2F	One-way ANOVA	F(2,21)=43.67, p<0.0001	Dunnett	Expt vs. Gal4/+: q=9.008, p<0.0001
					Expt vs. UAS/+: q=6.659, p<0.0001
R58E02 Chrim pulsed light angular velocity: 10%	S2G	One-way ANOVA	F(2,21)=2.870, p=0.0791	Dunnett	Expt vs. Gal4/+: q=1.021, p=0.5003
					Expt vs. UAS/+: q=1.367, p=0.3094
R58E02 Chrim pulsed light angular velocity: 40%	S2G	One-way ANOVA	F(2,21)=9.230, p=0.0013	Dunnett	Expt vs. Gal4/+: q=4.275, p=0.0007
					Expt vs. UAS/+: q=2.506, p=0.0377
R58E02 Chrim pulsed light angular velocity: 70%	S2G	One-way ANOVA	F(2,21)=17.48, p<0.0001	Dunnett	Expt vs. Gal4/+: q=5.849, p<0.0001
					Expt vs. UAS/+: q=3.675, p=0.0027
R58E02 Chrim fed positional preference: 10%	S2H	One-way ANOVA	F(2,45)=29.03, p<0.0001	Dunnett	Expt vs. Gal4/+: q=6.771, p<0.0001
					Expt vs. UAS/+: q=6.413, p<0.0001
R58E02 Chrim fed positional preference: 40%	S2H	One-way ANOVA	F(2,45)=29.53, p<0.0001	Dunnett	Expt vs. Gal4/+: q=6.783, p<0.0001
					Expt vs. UAS/+: q=6.521, p<0.0001
R58E02 Chrim fed positional preference: 70%	S2H	One-way ANOVA	F(2,45)=9.625, p=0.0003	Dunnett	Expt vs. Gal4/+: q=4.222, p=0.0002
					Expt vs. UAS/+: q=3.144, p=0.0057
R58E02 Chrim fed forward velocity: 10%	S2I	One-way ANOVA	F(2,21)=66.90, p<0.0001	Dunnett	Expt vs. Gal4/+: q=10.25, p<0.0001
					Expt vs. UAS/+: q=9.773, p<0.0001
R58E02 Chrim fed forward velocity: 40%	S2I	One-way ANOVA	F(2,21)=54.87, p<0.0001	Dunnett	Expt vs. Gal4/+: q=9.427, p<0.0001
					Expt vs. UAS/+: q=8.671, p<0.0001
R58E02 Chrim fed forward velocity: 70%	S2I	One-way ANOVA	F(2,21)=118.6, p<0.0001	Dunnett	Expt vs. Gal4/+: q=14.52, p<0.0001
					Expt vs. UAS/+: q=11.70, p<0.0001
R58E02 Chrim fed angular velocity: 10%	S2J	One-way ANOVA	F(2,21)=2.621, p=0.0964	Dunnett	Expt vs. Gal4/+: q=2.073, p=0.0906
					Expt vs. UAS/+: q=1.878, p=0.1308
R58E02 Chrim fed angular velocity: 40%	S2J	One-way ANOVA	F(2,21)=41.80, p<0.0001	Dunnett	Expt vs. Gal4/+: q=8.064, p<0.0001
					Expt vs. UAS/+: q=7.764, p<0.0001
R58E02 Chrim fed angular velocity: 70%	S2J	One-way ANOVA	F(2,21)=37.22, p<0.0001	Dunnett	Expt vs. Gal4/+: q=8.297, p<0.0001
					Expt vs. UAS/+: q=6.197, p<0.0001
R58E02/Chrim positional preference with odors: air vs. OCT vs. MCH	S5A	One-way ANOVA	F(2,51)=1.376, p=0.2619	Bonferroni	Air vs. OCT: t=0.9104, p>0.9999
					Air vs. MCH: t=1.656, p=0.3116
					OCT vs MCH: t=0.7456, p>0.9999
R58E02/Chrim forward velocity with odors: air vs. OCT vs. MCH	S5B	One-way ANOVA	F(2,25)=0.5419, p=0.5883	Bonferroni	Air vs. OCT: t=0.6505, p>0.9999
					Air vs. MCH: t=0.3143, p>0.9999
					OCT vs MCH: t=1.023, p=0.9478
R58E02/Chrim angular velocity with odors: air vs. OCT vs. MCH	S5C	One-way ANOVA	F(2,25)=2.445, p=0.1072	Bonferroni	Air vs. OCT: t=2.191, p=0.1139
					Air vs. MCH: t=0.9694, p>0.9999
					OCT vs MCH: t=1.296, p=0.6204
